# Supplementary material for: PPP2R2A insufficiency enhances PD-L1 immune checkpoint blockade efficacy in lung cancer through cGAS-STING activation
Source: J Clin Invest. 2025 Dec 18;136(4):e193354. doi: 10.1172/JCI193354 (PMC12904717; doi:10.1172/JCI193354)
Supplement: Supplemental table 1 [file jci-136-193354-s042.xlsx]

## Sheet: Sheet1
DFI
Parameter		DF	Parameter	Standard	Chi-Square	p-value	Hazard	95% Hazard Ratio Confidence		Label
			Estimate	Error			Ratio	Limits
PPP2R2A_del	No alteration	1	-0.29038	0.19971	2.1141	0.1459	0.748	0.506	1.106	PPP2R2A_del No alteration
TMB		1	0.00614	0.01179	0.2717	0.6022	1.006	0.983	1.03
DSS
Parameter		DF	Parameter	Standard	Chi-Square	p-value	Hazard	95% Hazard Ratio Confidence		Label
			Estimate	Error			Ratio	Limits
PPP2R2A_del	No alteration	1	-0.33489	0.17912	3.4957	0.0615	0.715	0.504	1.016	PPP2R2A_del No alteration
TMB		1	-0.01199	0.0122	0.9655	0.3258	0.988	0.965	1.012
Cox proportional hazard regression test between PPP2R2A shallow 5 deletion (vs. No alteration) and patient disease free interval (DFI) with controlling TMB level. 6 After adjusting for TMB, PPP2R2A shallow deletion remained associated with worse DFI, 7 consistent with the univariate log-rank test shown in SFig2F, although the p-value shifted from 8 0.10 to 0.15. (B) Cox proportional hazard regres…
