# Supplementary material for: PPP2R2A insufficiency enhances PD-L1 immune checkpoint blockade efficacy in lung cancer through cGAS-STING activation
Source: J Clin Invest. 2025 Dec 18;136(4):e193354. doi: 10.1172/JCI193354 (PMC12904717; doi:10.1172/JCI193354)
Supplement: Supplemental table 2 [file jci-136-193354-s043.xlsx]

## Sheet: Sheet1
shRNA	Catalouge
human PPP2R2A-1	TRCN0000002490
human PPP2R2A-2	TRCN0000002491
mouse Ppp2r2a-1	TRCN0000241289
mouse Ppp2r2a-2	TRCN0000241290
human GSK3β-1	TRCN0000010551
mouse GSK3β-1	TRCN0000012615
