# Supplementary material for: PPP2R2A insufficiency enhances PD-L1 immune checkpoint blockade efficacy in lung cancer through cGAS-STING activation
Source: J Clin Invest. 2025 Dec 18;136(4):e193354. doi: 10.1172/JCI193354 (PMC12904717; doi:10.1172/JCI193354)
Supplement: Supplemental table 3 [file jci-136-193354-s044.xlsx]

## Sheet: Sheet1
Gene	Sequence
h-CCL2-F	TCTGTGCCTGCTGCTCATAG
h-CCL2-R	CGAGCCTCTGCACTGAGATC
h-CCL5-F	CGCTGTCATCCTCATTGCTA
h-CCL5-R	GCACTTGCCACTGGTGTAGA
h-CGAS-F	GAGAAGTTGAAGCTCAGCCG
h-CGAS-R	TAGTAGCTCCCGGTGTTCAG
h-CXCL10-F	CTGTACGCTGTACCTGCATC
h-CXCL10-R	CAACACGTGGACAAAATTGG
h-GAPDH-F	CTCTGCTCCTCCTGTTCGAC
h-GAPDH-R	TTAAAAGCAGCCCTGGTGAC
h-IFNA1-F	CACCATGGATGAAAAGCTGA
h-IFNA1-R	CGCAGCATAAATGACAAACG
h-IFNB1-F	TGCTCTCCTGTTGTGCTTCT
h-IFNB1-R	AAGCCTCCCATTCAATTGCC
h-ISG15-F	AACCTCTGAGCATCCTGGTG
h-ISG15-R	GAAGGTCAGCCAGAACAGGT
h-IFIT2-F	GCGTGAAGAAGGTGAAGAGG
h-IFIT2-R	AATCGCTTTGTCTGGCTCAT
h-MX1-F	ACCTGATGGCCTATCACCAG
h-MX1-R	TTCAGGAGCCAGCTGTAGGT
h-PD-L1-F	GTGGCATCCAAGATACAAACTCAA
h-PD-L1-R	TCCTTCCTCTTGTCACGCTCA
h-PPP2R2A-F	ACCATTTGCAGCGCGACAT
h-PPP2R2A-R	TGAAAGATGACAACTCTCCCACC
m-Ccl2-F	AGGTCCCTGTCATGCTTCTG
m-Ccl2-R	TCATTGGGATCATCTTGCTG
m-Ccl5-F	ATATGGCTCGGACACCACTC
m-Ccl5-R	TCCTTCGAGTGACAAACACG
m-Cgas-F	CTGGGCACAAAAGTGAGGAC
m-Cgas-R	TGTGAGAGAAAGAGAGGCGC
m-Cxcl10-Q-F	CCCACGTGTTGAGATCATTG
m-Cxcl10-Q-R	GTGTGTGCGTGGCTTCACT
m-GAPDH-F	GTTGTCTCCTGCGACTTCA
m-GAPDH-R	GGTGGTCCAGGGTTTCTTA
m-Ifna1-F	CCCAAGGCAAGAGCTATGTC
m-Ifna1-R	TCTGAACGGCTTCCAGAACT
m-Ifnb1-F	CCCTATGGAGATGACGGAGA
m-Ifnb1-R	ACCCAGTGCTGGAGAAATTG
m-Isg15-F	ACCAGTTCTGGCTGAGCTTC
m-Isg15-R	CGCAAATGCTTGATCACTGT
m-Ifit2-F	GTCTGATTCTGAGGCCTTGC
m-Ifit2-R	TGCTTCATCCAAAGATGCTG
m-Mx1-F	AGGATGAAGTACTGGATAATC
m-Mx1-R	GTTTCCTCAAAAGGGGTTGAC
m-PD-L1-F	TGCGGACTACAAGCGAATCACG
m-PD-L1-R	CTCAGCTTCTGGATAACCCTCG
m-Ppp2r2a-F	ATTTGCAGCGCGACATGG
m-Ppp2r2a-R	CTCTCCCACCTTTATCTCCTGT
