# Supplementary material for: PPP2R2A insufficiency enhances PD-L1 immune checkpoint blockade efficacy in lung cancer through cGAS-STING activation
Source: J Clin Invest. 2025 Dec 18;136(4):e193354. doi: 10.1172/JCI193354 (PMC12904717; doi:10.1172/JCI193354)
Supplement: Supplemental table 4 [file jci-136-193354-s045.xlsx]

## Sheet: Sheet1
Protein	Cat	Dilutions
PPP2R2A	5689	1:1000
beta-actin	AC-74	1:50000
gama-H2Ax	JBC301	1:500
GSK3b	12456	1:1000
pGSK3b S9	5558	1:1000
PD-L1	13684	1:1000
PD-L1	ab213480	1:1000
Flag	8146	1:1000
Histone H3	4499	1:1000
Lamin A/C	SC-20681	1:200
cGAS	79978	1:1000
STING	13647	1:1000
pSTING S365	72971	1:1000
pSTING S366	50907	1:1000
STAT1	14994	1:1000
pSTAT1 Y701	9167	1:1000
IRF3	11904	1:1000
pIRF3 S396	4947	1:1000
TBK1	38066	1:1000
pTBK1 S172	5483	1:1000
Anti Mouse HRT	7076	1:1000
Anti Rabbit HRT	7074	1:1000
