# Supplementary material for: PPP2R2A insufficiency enhances PD-L1 immune checkpoint blockade efficacy in lung cancer through cGAS-STING activation
Source: J Clin Invest. 2025 Dec 18;136(4):e193354. doi: 10.1172/JCI193354 (PMC12904717; doi:10.1172/JCI193354)
Supplement: Supplemental table 5 [file jci-136-193354-s046.xlsx]

## Sheet: Sheet1
Dye	Marker	Company	Catalog number
APC-A	CD64	eBioscience	17-0641-82
APC-Fire810-A	CD4	Biolegend	100480
APC-eFluor 780-A	CD206	eBioscience	47-2061-82
Alexa Fluor 532-A	CD11b	eBioscience	58-0112-82
Alexa Fluor 700-A	Arg1	eBioscience	56-3697-82
BB515-A	CD25	BD Biosciences	564424
BUV395-A	F4/80	BD Biosciences	565614
BUV496-A	CD8	BD Biosciences	750024
BUV615-A	MHCII	BD Biosciences	751570
BUV737-A	CD3	BD Biosciences	612771
BV421-A	PD-L1	Biolegend	124315
BV480-A	CD24	BD Biosciences	746709
BV570-A	NK1.1	Biolegend	108733
BV605-A	Ly6C	Biolegend	128036
BV711-A	CD103	BD Biosciences	748255
BV750-A	CD11c	Biolegend	117357
BV785-A	B220	Biolegend	103245
FITC-A	PD1	eBioscience	11-9985-82
PE-Cy5-A	TCRb	Biolegend	109210
PE-Cy7-A	CD38	Biolegend	102718
PE-Dazzle 594-A	CD172	Biolegend	144016
PerCp-Cy5.5-A	XCR1	Biolegend	148208
Super Bright 436-A	Ly6G	eBioscience	62-9668-82
eFluor 450-A	Foxp3	eBioscience	48-5773-82
spark NIR 685-A	CD19	Biolegend	115568
BV510	CD45	Biolegend	103138
Live/Dead		Invitrogen	L34962
