# Supplementary material for: PPP2R2A insufficiency enhances PD-L1 immune checkpoint blockade efficacy in lung cancer through cGAS-STING activation
Source: J Clin Invest. 2025 Dec 18;136(4):e193354. doi: 10.1172/JCI193354 (PMC12904717; doi:10.1172/JCI193354)
Supplement: Supplemental table 6 [file jci-136-193354-s047.xlsx]

## Sheet: Sheet1
Dye	Marker	Company	Clone	Catalog number
Brilliant Violet 510	CD45	BioLegend	30-F11	103137
BUV737	CD3	BD Biosciences	17A2	612803
BUV496	CD8a	BD Biosciences	53-6.7	750024
APC/Fire™ 810	CD4	BioLegend	RM4-5	100480
eFluor450	Foxp3	Invitrogen	FJK-16s	48-5773-82
Super Bright 600	CD25	Invitrogen	PC61.5	63-0251-82
PE	TOX	Miltenyi Biotec	REA473	REA473
BUV661	CD44	BD Biosciences	IM7	741471
BUV421	CD62L	BioLegend	MEL-14	104436
APC	Slamf6	Invitrogen	13G3-19D	17-1508-82
APC-eflour780	PD-1	Invitrogen	J43	47-9985-82
BUV711	Tim3	BioLegend	RMT3-23	119727
BUV805	Lag3	BD Biosciences	C9B7W	748540
Pacific Orange	Klrg1	Invitrogen	2F1	79-5893-82
BUV563	CD27	BD Biosciences	LG.3A10	741275
BUV750	CD38	BD Biosciences	90/CD38	747103
Super Bright 436	ICOS	Invitrogen	7E.17G9	62-9942-82
PE/Cyanine7	CD69	BioLegend	H1.2F3	104512
BV650	TIGIT	BD Biosciences	1G9	744213
BUV615	GITR	BD Biosciences	MIH44	751316
PE/Dazzle™ 594	CTLA4	BioLegend	UC10-4B9	106318
BV480	CD95	BD Biosciences	Jo2	746755
BUV395	Ki67	BD Biosciences	B56	564071
PE/Cyanine5	Tcf1	Cell Signaling Technology	C63D9	90511S
Alexa Fluor 647	Bcl-2	BioLegend	BCL/10C4	633510
Alexa Fluor 700	Granzyme B	BioLegend	QA16A02	372222
BV786	T-bet	BD Biosciences	O4-46	564141
