# Supplementary material for: PPP2R2A insufficiency enhances PD-L1 immune checkpoint blockade efficacy in lung cancer through cGAS-STING activation
Source: J Clin Invest. 2025 Dec 18;136(4):e193354. doi: 10.1172/JCI193354 (PMC12904717; doi:10.1172/JCI193354)
Supplement: Supporting data values [file jci-136-193354-s048.xlsx]

## Sheet: Fig1D
+/+	+/-
1.26698	1.07917
1.57796	1.75288
1.3266	1.82523
1.98049	3.17255
2.82292	4.8209
1.16587	3.44309
0.531341	1.89285
0.264127	0.415189
1.10203	1.89586
1.13036	15.5249
0.236363	2.34687
0.45164	3.259
0.874144	1.69031
0.693439	1.51186
1.34326	1.18686
1.19338	3.38409
0.910655	3.01998
2.05267	3.57331
2.35792	3.5525
0.877853	1.9189
0.52187	3.21794
0.242218	3.97688
0.712237	2.64956
1.72674	3.47863
1.706	1.65145
0.842105	2.52816
0.718293	2.66264
1.84258	1.69249
2.00321	2.66792
0.303068	3.35027
4.7241	3.74482
1.78029	0.876671
0.208419	1.25942
0.937094	4.55934
0.089545	0.250501
1.17465	0.465718
1.93563	4.53146
1.32131	0.740714
0.718178	2.30243
1.39552	2.26055
1.78216	2.06754
1.08036	1.46609
2.70195	0.674106
0.690605	1.13533
0.345739	0.635355
3.20349	2.6927
1.90901	3.99426
1.74811	4.37846
1.39008	3.7574
2.71687	1.35761
3.16234	4.46117
3.11544	2.21289
1.57514	7.07078
1.9071	2.45514
3.93397	2.32814
1.71956	3.56416
1.61688	4.46602
1.25274	3.32966
1.12814	4.06362
1.12162	2.882
0.305318	1.85363
1.04228	2.60908
3.55457	3.0616
2.60433	1.63051
3.13143	3.86248
1.08104	4.20343
0.827733	3.6584
2.09834	2.0735
0.170981	3.68969
1.85057	9.19022
3.61678	0.815241
1.8329	1.628
0.254789	0.838397
3.56162	3.4722
0.125502	2.88013
1.03671	2.44816
0.222233	3.61941
2.36953	0.388136
0.26958	3.09966
2.30993	4.91279
0.011731	2.47444
1.36503	3.77422
0.813345	16.2959
0.322409	3.79276
4.70943	3.13945
0.873754	8.75874
1.8942	8.75559
1.94251	8.75804
2.1421	8.75656
1.25355	8.75504
1.88583	8.7555
4.49024	8.75585
1.9314	8.75413
0.788222	8.75764
2.35688	46.0387
0.892801	19.4087
4.63539	5.8295
8.43214	5.82836
1.26774	5.83175
0.154802	5.82895
2.96699	5.83002
0.964317	5.83184
1.4347	5.83109
0.855139	2.99315
2.80169	1.35569
2.19889	1.54322
3.45063	1.62464
0.639155	1.63437
7.44223	0.677224
3.64097	1.6324
1.6905	0.677036
0.50646	1.63426
2.46621	0.677329
1.24498	1.634
2.2286	0.676717
4.75505	1.63223
4.06487	0.677022
8.75638	4.46839
8.75436	1.63311
8.75816	0.677009
8.75685	1.63338
8.75828	0.677557
8.75554	1.63384
8.75824	0.676726
8.75421	1.46554
8.75693	1.47084
8.75449	1.46667
0.288508	1.46535
0.586244	1.46614
5.82901	1.46602
5.82745	1.46552
5.82757	1.4661
5.82757	1.46729
5.83056	14.728
5.82412	2.87022
5.83287	14.8468
5.8293	27.0514
5.83232	2.31251
5.83106	1.94154
4.71635	2.82634
0.8259	4.54688
1.63322	3.00257
0.676872	2.04691
1.63264	3.51032
0.676348	0.440625
1.63451	2.34275
0.67685	1.97798
1.6333	3.38675
0.676447	3.0023
1.6344	2.05013
0.676528	2.58329
1.46662	1.70462
1.63365	2.43766
0.67691	2.0297
1.62381	2.24289
0.676473	3.18439
1.62604	3.73629
0.676773	3.56284
1.63425	4.7727
0.678674	2.29767
1.63478	2.43258
0.676165	0.587506
1.46572	1.52945
1.46607	2.7723
1.46448	1.88669
1.46456	3.84407
1.46888	2.77211
1.46507	1.0475
1.46861	3.23035
1.73303	1.72888
1.02624	3.75596
0.660528	2.11234
3.44801	4.29276
1.928	4.72843
0.586852	2.38422
1.2963	1.74554
0.817197	4.67572
0.657765	4.54868
0.8377	3.02767
1.75131	0.920912
1.49169	0.239354
0.825468	2.75679
1.45065	2.43766
1.80731	2.0297
3.21787	2.24289
1.74395	3.18439
1.58041	3.73629
0.714049	3.56284
1.32792	4.7727
2.01167	2.29767
1.2884	2.43258
0.134929	2.63657
2.37444	2.60179
1.05077	1.72363
1.24833	1.47185
2.81713	1.49771
1.53132	38.469
1.25352	39.9804
0.600233	7.57316
1.22454	35.0588
2.12552	2.11049
0.25851	2.03878
1.5859	1.28896
0.32255	2.63505
0.64822	0.542137
0.813111	2.08528
0.364133	2.91195
0.598222	3.76717
0.293674	2.49046
3.08524	4.23612
1.03683	1.76463
2.30192	2.893
3.20501	2.88953
2.06875	1.05007
1.34327	2.95164
4.39757	2.47689
3.35623	2.25933
2.90585	5.3654
1.63544	0.889652
2.39345	16.7347
0.015211	2.9176
0.858311	3.5347
0.406049	4.52658
2.71434	23.1383
3.12371	1.22155
3.21761	3.02158
1.63855	1.36193
0.284283	4.38735
1.76169	2.47139
2.43504	3.93031
6.43396	4.0139
3.35653	1.07416
0.916508	2.67924
0.898313	1.35769
0.000712	33.9868
1.16184	2.47409
0.983679	1.8801
0.046799	4.88124
2.97946	3.53855
0.764909	2.34597
4.85897	2.92013
2.43778	3.94421
1.68523	21.8492
0.088013	3.61366
0.943705	3.27125
1.21392	1.40816
3.17456	4.29454
1.23148	2.70245
1.7087	2.95621
1.70786	2.04013
1.41879	3.59976
1.19341	3.26413
2.26687	3.39108
3.64324	2.91085
1.97427	3.74296
0.847399	1.18084
1.30549	1.66612
2.82982	4.12839
0.590048	0.510996
1.71217	0.488604
1.98563	3.55742
1.33552	1.81537
1.22492	15.3368
3.72558	2.24617
3.21498	3.00402
2.65171	3.21999
2.11642	2.08356
1.22408	1.68016
1.16893	3.21383
1.48412	2.26401
1.53855	3.55056
1.21141	1.02249
0.516812	2.14594
1.9061	3.19073
1.94694	1.25522
0.781139	2.69102
3.22946	3.00459
0.182912	2.00634
0.502994	3.75902
1.72068	5.38634
0.510248	4.20882
0.26411	1.19597
1.02673	3.69022
1.00868	2.58558
0.328841	3.30747
2.39336	3.46481
2.15727	3.61056
2.0255	0.695506
1.28502	0.512548
1.68211	2.66103
2.95419	4.30736
2.15164	0.363304
0.990096	3.64119
2.12764	5.52727
1.02599	2.32924
0.17319	1.73445
0.597767	2.2874
1.31204	1.41135
2.40598	3.8571
2.70081	2.6279

## Sheet: Fig1E
+/+	+/-
1	1.86999
1	2.14384
1	1.5

## Sheet: Fig 1G
+/+	+/-
1	1.9
1	1.6
1	2

## Sheet: Fig 1I
+/+	+/-
1.87	8.89
1.3	8.4
1.96	7.14

## Sheet: Fig 2B
	Ppp2r2a +/+			Ppp2r2a +/-						Ppp2r2a +/+			Ppp2r2a +/-
PP2A B55α	1	1	1	0.617255	0.366692	0.561918			PP2A B55α	1	1	1	0.717255	0.366692	0.761918
cGAS	1	1	1	2.52337	1.55237	2.41939			cGAS	1	1	1	0.444414	0.651792	0.941265
pSTING S365	1	1	1	2.65093	1.98269	1.91063			p-STING S365	1	1	1	3.33943	3.98341	2.1423
p-STAT1 Y701	1	1	1	2.08294	1.96191	2.512			p-STAT1 Y701	1	1	1	5.64499	3.00156	5.64972
p-TBK1 S172	1	1	1	1.68219	1.57486	1.69637			p-TBK1 S172	1	1	1	1.74079	2.83291	1.70158
p-IRF3 S396	1	1	1	1.49322	2.17377	1.57561			p-IRF3 S396	1	1	1	6.96868	5.8394	3.61145
	CMT167											LLC

## Sheet: Fig 2C
		Ppp2r2a +/+			Ppp2r2a +/-							Ppp2r2a +/+			Ppp2r2a +/-
	Ppp2r2a	1.00021	1.00267	1.00096	0.523861	0.547215	0.568177				Ppp2r2a	1.00338	1.00195	1.00383	0.17149	0.358831	0.142848
	IFNα1	1.00165	1.0229	1.02537	2.4352	2.5341	3.22492				IFNα1	1.01907	1.00748	1.04762	0.626712	0.229203	0.780312
	IFNβ1	1.00178	1	1.00017	2.54672	2.63301	3.04425				IFNβ1	1.00305	1	1.00626	0.5264	1.2373	2.15947
	CCL2	1.00011	1.00185	1.00446	2.6308	2.30502	3.75722				CCL2	1.00296	1.00153	1.00066	1.15008	0.904018	1.16043
	CCL5	1.06664	1.00657	1.00666	0.957078	0.859172	0.179759				CCL5	1.00805	1.06205	1.0175	0.745113	0.323264	0.457173
	CXCL10	1	1	1	1.13523	1.31478	1.20021				CXCL10	1.00481	0.999998	1.00241	0.317996	0.812591	0.565294
	ISG15	1.00004	1.00298	1.00014	1.24941	0.579654	1.43309				ISG15	1.00744	1.00172	1.00211	1.36934	0.79854	1.62671
	ISG54	1.00031	1.02072	1.0006	2.02273	2.31625	2.78376				ISG54	1.00346	1.00818	1.00153	1.44517	0.841281	1.59719
	MX1	1.00451	1.03526	1.00078	2.52721	2.53602	3.24799				MX1	1	1	1	1.37777	1.05592	1.578
	cGAS	1.00245	1.00291	1.00011	1.65937	2.21241	2.25495				cGAS	1	1.04598	1.00947	0.758394	0.449327	0.940591
			CMT167											LLC

## Sheet: Fig 2E
		PPP2R2A +/+			PPP2R2A +/-			PPP2R2A -/-						PPP2R2A +/+			PPP2R2A +/-			PPP2R2A -/-
	PP2A B55α	1	1	1	0.510799	0.336654	0.375809	0	0	0			PP2A B55α	1	1	1	0.513651	0.659825	0.624939	0	0	0
	cGAS	1	1	1	1.56626	2.52022	1.852	2.36892	2.03516	2.82522			cGAS	1	1	1	1.726	2.62002	2.01085	1.98973	2.52399	1.37719
	p-STING S366	1	1	1	1.67654	1.1888	1.76113	1.83425	1.55113	1.32425			p-STING S366	1	1	1	1.47854	0.852522	1.3633	1.19665	0.538895	1.33129
	p-STAT1 Y701	1	1	1	1.26081	1.71869	1.25009	1.4381	1.81787	1.57352			p-STAT1 Y701	1	1	1	1.15914	1.38807	1.13349	1.71478	1.34523	2.85031
	p-TBK1 S172	1	1	1	1.61094	3.48346	1.61495	4.05179	2.53507	4.34666			p-TBK1 S172	1	1	1	0.432052	0.717073	2.0902	0.601878	2.60052	2.25896
	p-IRF3 S396	1	1	1	2.94897	1.06415	1.08407	4.56578	2.13163	1.32267			p-IRF3 S396	1	1	1	1.55834	1.49911	1.62033	1.74888	0.620736	1.19714
				A549													H1299

## Sheet: Fig 2F
		PPP2R2A +/+			PPP2R2A +/-			PPP2R2A -/-						PPP2R2A +/+			PPP2R2A +/-			PPP2R2A -/-
	PPP2R2A	1	1	1	0.535013	0.193764	0.243765	5.84e-05	0.000853	0.000454			PPP2R2A	1	1	1	0.384329	0.4553	0.768011	0.001188	5.23e-05	8.04e-06
	IFNα1	1	1	1	1.75219	1.67294	1.49878	4.69142	4.82	4.81326			IFNα1	1	1	1	0.675476	0.872987	0.80669	0.524624	0.443268	0.567071
	IFNβ1	1	1	1	0.957457	1.58874	1.22145	2.18554	5.59341	1.15215			IFNβ1	1	1	1	0.717389	1.14137	1.45056	0.280096	1.35245	0.700077
	CCL2	1	1	1	0.76809	0.747726	0.276657	3.98922	3.28721	2.67616			CCL2	1	1	1	0.163587	0.770393	0.042125	0.06011	0.180445	0.086849
	CCL5	1	1	1	1.55576	0.603921	0.476765	3.11754	3.71211	3.32323			CCL5	1	1	1	0.163587	0.770393	0.042125	0.06011	0.180445	0.086849
	CXCL10	1	1	1	1.3801	1.31706	1.33409	3.86424	3.28959	3.50469			CXCL10	1	1	1	0.874203	1.02155	1.67605	0.481074	1.25634	0.933757
	ISG15	1	1	1	2.18736	2.69403	2.01055	5.18539	5.65465	6.7497			ISG15	1	1	1	0.840713	0.977876	0.995107	0.937493	0.778419	1.0974
	ISG54	1	1	1	1.72122	1.85425	1.63299	2.0012	3.48264	2.27352			ISG54	1	1	1	0.822508	1.0072	0.692475	0.45668	0.849314	0.545311
	MX1	1	1	1	7.01033	5.27182	7.64163	8.80464	9.40698	13.2172			MX1	1	1	1	0.728513	0.678291	0.398167	0.339618	0.566591	0.341432
	cGAS	1	1	1	0.587533	0.401326	0.41269	1.15265	1.07304	1.07665			cGAS	1	1	1	1.81042	1.62527	1.81634	3.08077	2.18845	2.32714
					A549												H1299

## Sheet: Fig 3B
		Ppp2r2a +/+			Ppp2r2a +/-						Ppp2r2a +/+			Ppp2r2a +/-
	PP2A B55α	1	1	1	0.717255	0.366692	0.761918			PP2A B55α	1	1	1	0.404193	0.308497	0.394399
	PD-L1	1	1	1	2.05805	4.44848	3.56053			PD-L1	1	1	1	2.03333	1.91835	1.79728
	p-GSK3β S9	1	1	1	1.76783	2.93651	1.58056			p-GSK3β S9	1	1	1	2.53631	1.8	1.90563
	γH2AX	1	1	1	2.67146	1.97872	5.41428			γH2AX	1	1	1	2.27076	4	6.01
			CMT167										LLC

## Sheet: Fig 3D
		PPP2R2A +/+			PPP2R2A +/-			PPP2R2A -/-						PPP2R2A +/+			PPP2R2A +/-			PPP2R2A -/-
	PP2A B55α	1	1	1	0.510799	0.336654	0.375809	0	0	0			PP2A B55α	1	1	1	0.513651	0.659825	0.624939	0	0	0
	PD-L1	1	1	1	5.85206	6.81964	6.9877	13.7962	19.8233	14.4548			PD-L1	1	1	1	1.75693	2.79732	2.0188	2.79768	5.80886	1.92664
	p-GSK3β S9	1	1	1	1.34274	2.21094	1.9422	2.20055	2.28459	1.58392			p-GSK3β S9	1	1	1	1.29579	2.19315	4.65658	1.25488	2.38386	6.55159
	γH2AX	1	1	1	1.72964	1.77922	1.57	1.66124	1.5671	1.45			γH2AX	1	1	1	1.79221	1.67784	1.63739	2.30286	2.7716	1.23397
					A549												H1299

[truncated: 69 more sheets: Fig 3H, Fig 3I, Fig 3K, Fig 3M, Fig 4B, Fig 4C, Fig 4D, Fig 4E, Fig 4G, Fig 4H, Fig 4I, Fig 4J, Fig 5D, Fig 5E, Fig 5F, Fig6B, Fig6C, Fig 6D, Fig 6E, Fig 6F …]
